# Supplementary material for: Charting new territories: fuzzy systems in English language teaching and learning
Source: PeerJ Comput Sci. 2025 Jul 31;11:e2887. doi: 10.7717/peerj-cs.2887 (PMC12453661; doi:10.7717/peerj-cs.2887)
Supplement: Supplemental Information 1 [file peerj-cs-11-2887-s001.zip]

Archive with 8 entries (6 files):
- Code_26_09_2024/
- Code_26_09_2024/.ipynb_checkpoints/
- Code_26_09_2024/.ipynb_checkpoints/Code_26_09_24-checkpoint.ipynb
- Code_26_09_2024/.ipynb_checkpoints/fb_its_model.py-checkpoint.py
- Code_26_09_2024/Code_26_09_24.ipynb
- Code_26_09_2024/fb_its_model.py.py
- Code_26_09_2024/Student_data.csv
- Code_26_09_2024/Student_data_with_fuzzy_proficiency.csv
