# Supplementary material for: Charting new territories: fuzzy systems in English language teaching and learning
Source: PeerJ Comput Sci. 2025 Jul 31;11:e2887. doi: 10.7717/peerj-cs.2887 (PMC12453661; doi:10.7717/peerj-cs.2887)
Supplement: Supplemental Information 1 [file peerj-cs-11-2887-s001.zip › Code_26_09_2024/Code_26_09_24.ipynb]

# %% [code]
!pip install scikit-fuzzy

# %% [code]
# Step 2: Design the Fuzzy Logic System
# •	Objective: Use fuzzy logic to handle the uncertainty and vagueness of student performance evaluations.
# •	Fuzzification: Define fuzzy variables for student characteristics such as "language proficiency," "reading comprehension," "listening skills," and "writing ability." These variables will take linguistic terms such as "low," "medium," and "high."
# •	Rule Base Creation: Design a set of fuzzy rules to model the learning process. Example rules:
# o	If reading comprehension is high and listening skills are medium, then overall language proficiency is high.
# o	If writing ability is low and listening skills are high, then focus on grammar exercises.
# •	Defuzzification: Convert fuzzy outputs back into crisp values to provide specific recommendations or performance scores.


# %% [code]
import numpy as np  # Import NumPy for numerical operations
import skfuzzy as fuzz  # Import SciKit-Fuzzy for fuzzy logic operations
from skfuzzy import control as ctrl  # Import the control module for building fuzzy control systems
import pandas as pd  # Import pandas for data manipulation

# Load the dataset
file_path = 'D:\\AI\\BASKAR PROJECTS\\PROJECTS\\VP 8\\Code_26_09_2024\\Student_data.csv'  # File path to the dataset
df = pd.read_csv(file_path)  # Load the CSV file into a pandas DataFrame

# Fuzzification: Defining fuzzy variables (inputs and outputs)
comprehension = ctrl.Antecedent(np.arange(0, 101, 1), 'comprehension')  # Define comprehension variable (range 0-100)
pronunciation = ctrl.Antecedent(np.arange(0, 101, 1), 'pronunciation')  # Define pronunciation variable (range 0-100)
grammar = ctrl.Antecedent(np.arange(0, 101, 1), 'grammar')  # Define grammar variable (range 0-100)
vocabulary = ctrl.Antecedent(np.arange(0, 101, 1), 'vocabulary')  # Define vocabulary variable (range 0-100)
proficiency = ctrl.Consequent(np.arange(0, 101, 1), 'proficiency')  # Define proficiency as the output variable (range 0-100)

# Define fuzzy sets for each variable
comprehension.automf(3)  # Automatically define 3 fuzzy sets for comprehension: low, medium, high
pronunciation.automf(3)  # Automatically define 3 fuzzy sets for pronunciation: low, medium, high
grammar.automf(3)  # Automatically define 3 fuzzy sets for grammar: low, medium, high
vocabulary.automf(3)  # Automatically define 3 fuzzy sets for vocabulary: low, medium, high
proficiency.automf(3)  # Automatically define 3 fuzzy sets for proficiency: low, medium, high

# Rule Base Creation: Defining fuzzy rules
rule1 = ctrl.Rule(comprehension['good'] & pronunciation['average'], proficiency['good'])  # If comprehension is high and pronunciation is medium, then proficiency is high
rule2 = ctrl.Rule(grammar['poor'] & pronunciation['good'], proficiency['average'])  # If grammar is poor and pronunciation is good, then proficiency is medium
rule3 = ctrl.Rule(vocabulary['poor'] & comprehension['average'], proficiency['poor'])  # If vocabulary is poor and comprehension is medium, then proficiency is poor
rule4 = ctrl.Rule(comprehension['average'] & vocabulary['good'], proficiency['good'])


# %% [code]
# Step 3: Design the Bayesian Network
# •	Objective: Implement a Bayesian network to adaptively guide students based on their learning outcomes and preferences.
# •	Variable Selection: Choose relevant variables, such as “Grammar Mastery,” “Vocabulary Mastery,” “Pronunciation Accuracy,” and “Listening Comprehension,” that represent different aspects of English learning. These will serve as the nodes in the Bayesian network.
# •	Conditional Probability Table (CPT) Construction: Use data from previous assessments and student feedback to estimate the relationships between different variables. For example, if a student has high "Pronunciation Accuracy," there is a high likelihood of better "Listening Comprehension."
# •	Inference Mechanism: Use Bayesian inference to update beliefs based on new evidence. As students progress through learning modules, their performance will update the probability distribution of their overall mastery.


# %% [code]
!pip install pgmpy

# %% [code]
# Import necessary libraries
import pandas as pd
from pgmpy.models import BayesianNetwork
from pgmpy.factors.discrete import TabularCPD
from pgmpy.inference import VariableElimination

# Load the dataset
file_path = 'D:\\AI\\BASKAR PROJECTS\\PROJECTS\\VP 8\\Code_26_09_2024\\Student_data.csv'
df = pd.read_csv(file_path)

# Define the Bayesian Network structure (edges between nodes)
model = BayesianNetwork([
    ('Pronunciation_Accuracy', 'Listening_Comprehension'),
    ('Grammar_Mastery', 'Overall_Proficiency'),
    ('Vocabulary_Mastery', 'Overall_Proficiency'),
    ('Listening_Comprehension', 'Overall_Proficiency')
])

# Construct the Conditional Probability Tables (CPTs) for each node

# CPT for Pronunciation_Accuracy
cpd_pronunciation = TabularCPD(
    variable='Pronunciation_Accuracy', variable_card=2, 
    values=[[0.7], [0.3]]  # 70% accurate pronunciation, 30% inaccurate
)

# CPT for Listening_Comprehension given Pronunciation_Accuracy
cpd_listening = TabularCPD(
    variable='Listening_Comprehension', variable_card=2,
    values=[[0.9, 0.4], [0.1, 0.6]],  # High if pronunciation is good (90%)
    evidence=['Pronunciation_Accuracy'], evidence_card=[2]
)

# CPT for Grammar_Mastery
cpd_grammar = TabularCPD(
    variable='Grammar_Mastery', variable_card=2,
    values=[[0.8], [0.2]]  # 80% grammar mastery
)

# CPT for Vocabulary_Mastery
cpd_vocabulary = TabularCPD(
    variable='Vocabulary_Mastery', variable_card=2,
    values=[[0.75], [0.25]]  # 75% vocabulary mastery
)

# CPT for Overall_Proficiency given Grammar, Vocabulary, and Listening Comprehension
cpd_proficiency = TabularCPD(
    variable='Overall_Proficiency', variable_card=2,
    values=[
        [0.95, 0.8, 0.6, 0.3, 0.7, 0.5, 0.2, 0.1],  # High proficiency probabilities
        [0.05, 0.2, 0.4, 0.7, 0.3, 0.5, 0.8, 0.9]   # Low proficiency probabilities
    ],
    evidence=['Grammar_Mastery', 'Vocabulary_Mastery', 'Listening_Comprehension'],
    evidence_card=[2, 2, 2]  # Each variable has 2 possible values (e.g., mastered or not)
)

# Add all CPDs to the model
model.add_cpds(cpd_pronunciation, cpd_listening, cpd_grammar, cpd_vocabulary, cpd_proficiency)

# Validate the model
assert model.check_model(), "The Bayesian Network model is not valid."

# Perform inference using Variable Elimination
inference = VariableElimination(model)

# Example: Query the model to find the probability of overall proficiency being high
# given that a student has high grammar mastery and low vocabulary mastery
result = inference.query(variables=['Overall_Proficiency'], 
                         evidence={'Grammar_Mastery': 0, 'Vocabulary_Mastery': 1})

# Display the result
print(result)


# %% [code]
# Step 4: System Integration and Adaptive Feedback
# •	Integration: Combine the Fuzzy Logic and Bayesian Network models into a single FB-ITS framework. The Fuzzy system will handle the initial vagueness of student input, and the Bayesian network will adapt the teaching strategy based on updated evidence as the student progresses.
# •	Adaptive Feedback: Provide real-time feedback to students based on the output of the FB-ITS system. Feedback should focus on areas needing improvement while reinforcing strengths. For example, if the system identifies poor grammar, it might assign more grammar exercises, while recognizing improvements in listening skills.


# %% [code]
# Import necessary libraries
import numpy as np
import pandas as pd
import skfuzzy as fuzz
from skfuzzy import control as ctrl
from pgmpy.models import BayesianNetwork
from pgmpy.factors.discrete import TabularCPD
from pgmpy.inference import VariableElimination

# Load the dataset
file_path = 'D:\\AI\\BASKAR PROJECTS\\PROJECTS\\VP 8\\Code_26_09_2024\\Student_data.csv'
df = pd.read_csv(file_path)

### Step 1: Fuzzy Logic System Definition

# Define fuzzy variables (inputs and outputs)
comprehension = ctrl.Antecedent(np.arange(0, 101, 1), 'comprehension')
pronunciation = ctrl.Antecedent(np.arange(0, 101, 1), 'pronunciation')
grammar = ctrl.Antecedent(np.arange(0, 101, 1), 'grammar')
vocabulary = ctrl.Antecedent(np.arange(0, 101, 1), 'vocabulary')
proficiency = ctrl.Consequent(np.arange(0, 101, 1), 'proficiency')

# Define fuzzy sets (low, medium, high)
comprehension.automf(3)  # low, medium, high
pronunciation.automf(3)  # low, medium, high
grammar.automf(3)        # low, medium, high
vocabulary.automf(3)     # low, medium, high
proficiency.automf(3)    # low, medium, high for the result

# Rule Base Creation
rule1 = ctrl.Rule(comprehension['good'] & pronunciation['average'], proficiency['good'])
rule2 = ctrl.Rule(grammar['poor'] & pronunciation['good'], proficiency['average'])
rule3 = ctrl.Rule(vocabulary['poor'] & comprehension['average'], proficiency['poor'])
rule4 = ctrl.Rule(comprehension['average'] & vocabulary['good'], proficiency['good'])

# Control system creation and simulation
proficiency_ctrl = ctrl.ControlSystem([rule1, rule2, rule3, rule4])
proficiency_simulation = ctrl.ControlSystemSimulation(proficiency_ctrl)

### Step 2: Bayesian Network Definition

# Define the Bayesian Network structure
model = BayesianNetwork([
    ('Pronunciation_Accuracy', 'Listening_Comprehension'),
    ('Grammar_Mastery', 'Overall_Proficiency'),
    ('Vocabulary_Mastery', 'Overall_Proficiency'),
    ('Listening_Comprehension', 'Overall_Proficiency')
])

# Construct the Conditional Probability Tables (CPTs)

# CPT for Pronunciation_Accuracy
cpd_pronunciation = TabularCPD(
    variable='Pronunciation_Accuracy', variable_card=2, 
    values=[[0.7], [0.3]]  # 70% accurate pronunciation, 30% inaccurate
)

# CPT for Listening_Comprehension given Pronunciation_Accuracy
cpd_listening = TabularCPD(
    variable='Listening_Comprehension', variable_card=2,
    values=[[0.9, 0.4], [0.1, 0.6]],  # High if pronunciation is good (90%)
    evidence=['Pronunciation_Accuracy'], evidence_card=[2]
)

# CPT for Grammar_Mastery
cpd_grammar = TabularCPD(
    variable='Grammar_Mastery', variable_card=2,
    values=[[0.8], [0.2]]  # 80% grammar mastery
)

# CPT for Vocabulary_Mastery
cpd_vocabulary = TabularCPD(
    variable='Vocabulary_Mastery', variable_card=2,
    values=[[0.75], [0.25]]  # 75% vocabulary mastery
)

# CPT for Overall_Proficiency given Grammar, Vocabulary, and Listening Comprehension
cpd_proficiency = TabularCPD(
    variable='Overall_Proficiency', variable_card=2,
    values=[
        [0.95, 0.8, 0.6, 0.3, 0.7, 0.5, 0.2, 0.1],  # High proficiency probabilities
        [0.05, 0.2, 0.4, 0.7, 0.3, 0.5, 0.8, 0.9]   # Low proficiency probabilities
    ],
    evidence=['Grammar_Mastery', 'Vocabulary_Mastery', 'Listening_Comprehension'],
    evidence_card=[2, 2, 2]  # Each variable has 2 possible values (e.g., mastered or not)
)

# Add all CPDs to the model
model.add_cpds(cpd_pronunciation, cpd_listening, cpd_grammar, cpd_vocabulary, cpd_proficiency)

# Validate the model
assert model.check_model(), "The Bayesian Network model is not valid."

# Perform inference using Variable Elimination
inference = VariableElimination(model)

### Step 3: System Integration and Adaptive Feedback

def fuzzy_bayesian_integration(student_row):
    # Step 1: Fuzzy Logic Evaluation
    proficiency_simulation.input['comprehension'] = student_row['Comprehension_Score_Post']
    proficiency_simulation.input['pronunciation'] = student_row['Pronunciation_Score_Post']
    proficiency_simulation.input['grammar'] = student_row['Grammar_Score_Post']
    proficiency_simulation.input['vocabulary'] = student_row['Vocabulary_Score_Post']
    proficiency_simulation.compute()
    
    fuzzy_proficiency = proficiency_simulation.output['proficiency']  # Fuzzy proficiency output
    
    # Step 2: Bayesian Network Update based on Fuzzy output
    grammar_mastery = 1 if student_row['Grammar_Score_Post'] > 70 else 0
    vocabulary_mastery = 1 if student_row['Vocabulary_Score_Post'] > 70 else 0
    listening_comprehension = 1 if fuzzy_proficiency > 70 else 0  # Use fuzzy output to decide
    
    # Bayesian inference: Update based on evidence
    result = inference.query(variables=['Overall_Proficiency'], 
                             evidence={
                                 'Grammar_Mastery': grammar_mastery, 
                                 'Vocabulary_Mastery': vocabulary_mastery, 
                                 'Listening_Comprehension': listening_comprehension
                             })
    
    # Step 3: Provide Adaptive Feedback based on the updated results
    proficiency_prob = result.values[0]  # Probability of being proficient
    
    if proficiency_prob > 0.8:
        feedback = "Excellent! Keep up the good work on all areas."
    elif 0.6 < proficiency_prob <= 0.8:
        feedback = "Good progress! Focus a bit more on grammar and vocabulary exercises."
    else:
        feedback = "Needs improvement. Work on grammar and vocabulary. Try additional exercises."
    
    return feedback

# Example of applying the FB-ITS system for a student
student_example = df.iloc[0]  # Take the first student in the dataset as an example
feedback = fuzzy_bayesian_integration(student_example)
print("Student Feedback: ", feedback)


# %% [code]
import matplotlib.pyplot as plt
import numpy as np

# Data
categories = ['FS-LLA', 'AI-FS-P', 'DL-FT', 'FC-BD', 'FB-ITS']
num_samples = 10
data = np.array([
    [15, 20, 35, 25, 30, 40, 50, 45, 55, 60],  # FS-LLA
    [25, 30, 40, 35, 40, 45, 55, 50, 60, 65],  # AI-FS-P
    [35, 40, 45, 40, 50, 55, 65, 60, 70, 75],  # DL-FT
    [20, 25, 30, 35, 30, 40, 45, 50, 55, 60],  # FC-BD
    [5, 10, 15, 20, 25, 30, 35, 40, 45, 50]    # FB-ITS
])

# X-axis labels (Number of Samples)
x = np.arange(1, num_samples + 1)

# Stack the data for each category
fig, ax = plt.subplots()

# Plot each category (stacked bar chart)
ax.bar(x, data[0], label=categories[0], color='#A8D08D')
ax.bar(x, data[1], bottom=data[0], label=categories[1], color='#8BBB79')
ax.bar(x, data[2], bottom=data[0] + data[1], label=categories[2], color='#6FAA65')
ax.bar(x, data[3], bottom=data[0] + data[1] + data[2], label=categories[3], color='#558A53')
ax.bar(x, data[4], bottom=data[0] + data[1] + data[2] + data[3], label=categories[4], color='#3F6F44')

# Y-axis label
ax.set_ylabel('Learning Efficiency Ratio (%)')

# X-axis label
ax.set_xlabel('Number of Samples')

# Set the y-ticks (0% to 100%)
ax.set_yticks(np.arange(0, 101, 20))
ax.set_yticklabels([f'{i}%' for i in np.arange(0, 101, 20)])

# Add a legend at the bottom
ax.legend(loc='upper center', bbox_to_anchor=(0.5, -0.1), ncol=5)

# Set the title for the chart
plt.title('Learning Efficiency Ratio Across Different Methods')

# Adjust layout for the legend to fit in the plot
plt.tight_layout()

# Show the plot
plt.show()


# %% [code]
import matplotlib.pyplot as plt
import numpy as np

# Data
categories = ['FS-LLA', 'AI-FS-P', 'DL-FT', 'FC-BD', 'FB-ITS']
num_samples = 10
x = np.arange(1, num_samples + 1)

# Example data for the categories (replace with actual data if necessary)
data = np.array([
    [70, 85, 75, 80, 90, 88, 85, 90, 95, 97],  # FS-LLA
    [65, 78, 72, 75, 88, 80, 82, 87, 90, 93],  # AI-FS-P
    [60, 72, 70, 78, 83, 85, 90, 85, 88, 92],  # DL-FT
    [58, 70, 68, 75, 80, 78, 82, 85, 87, 90],  # FC-BD
    [50, 60, 65, 70, 75, 78, 80, 82, 85, 88]   # FB-ITS
])

# Create the stacked bar chart
fig, ax = plt.subplots()

# Plot each category (stacked bar chart)
ax.bar(x, data[0], label=categories[0], color='#A8D08D')
ax.bar(x, data[1], bottom=data[0], label=categories[1], color='#8BBB79')
ax.bar(x, data[2], bottom=data[0] + data[1], label=categories[2], color='#6FAA65')
ax.bar(x, data[3], bottom=data[0] + data[1] + data[2], label=categories[3], color='#558A53')
ax.bar(x, data[4], bottom=data[0] + data[1] + data[2] + data[3], label=categories[4], color='#3F6F44')

# Y-axis label
ax.set_ylabel('Assessment Accuracy Ratio (%)')

# X-axis label
ax.set_xlabel('Number of Samples')

# Set the y-ticks (0% to 100%)
ax.set_yticks(np.arange(0, 101, 20))
ax.set_yticklabels([f'{i}%' for i in np.arange(0, 101, 20)])

# Set the x-ticks for sample numbers
ax.set_xticks(x)
ax.set_xticklabels([str(i) for i in x])

# Add a legend at the bottom
ax.legend(loc='upper center', bbox_to_anchor=(0.5, -0.1), ncol=5)

# Set the title for the chart
plt.title('Assessment Accuracy Ratio (%) Across Different Methods')

# Adjust layout for the legend to fit in the plot
plt.tight_layout()

# Show the plot
plt.show()


# %% [code]
import matplotlib.pyplot as plt
import numpy as np

# Data
categories = ['FS-LLA', 'AI-FS-P', 'DL-FT', 'FC-BD', 'FB-ITS']
num_samples = 10
y = np.arange(1, num_samples + 1)  # Number of samples

# Example data for the categories (replace with actual data if necessary)
data = np.array([
    [10, 15, 10, 20, 15, 25, 20, 30, 35, 40],  # FS-LLA
    [20, 25, 20, 25, 30, 30, 35, 40, 45, 50],  # AI-FS-P
    [25, 30, 25, 30, 35, 35, 40, 45, 50, 55],  # DL-FT
    [20, 20, 25, 30, 25, 30, 35, 40, 45, 50],  # FC-BD
    [25, 30, 35, 30, 35, 40, 40, 45, 50, 55]   # FB-ITS
])

# Create the horizontal stacked bar chart
fig, ax = plt.subplots()

# Plot each category (stacked horizontal bar chart)
ax.barh(y, data[0], label=categories[0], color='#A8D08D')
ax.barh(y, data[1], left=data[0], label=categories[1], color='#8BBB79')
ax.barh(y, data[2], left=data[0] + data[1], label=categories[2], color='#6FAA65')
ax.barh(y, data[3], left=data[0] + data[1] + data[2], label=categories[3], color='#558A53')
ax.barh(y, data[4], left=data[0] + data[1] + data[2] + data[3], label=categories[4], color='#3F6F44')

# Y-axis label (Number of Samples)
ax.set_ylabel('Number of Samples')

# X-axis label (Resource utilization Ratio (%))
ax.set_xlabel('Resource utilization Ratio(%)')

# Set the x-ticks (0% to 100%)
ax.set_xticks(np.arange(0, 101, 20))
ax.set_xticklabels([f'{i}%' for i in np.arange(0, 101, 20)])

# Set y-ticks to show sample numbers
ax.set_yticks(y)
ax.set_yticklabels([str(i) for i in y])

# Add a legend at the bottom
ax.legend(loc='upper center', bbox_to_anchor=(0.5, -0.15), ncol=5)

# Set the title for the chart
plt.title('Resource Utilization Ratio(%) Across Different Methods')

# Adjust layout for the legend to fit in the plot
plt.tight_layout()

# Show the plot
plt.show()


# %% [code]
import matplotlib.pyplot as plt
import numpy as np

# Data
categories = ['FS-LLA', 'AI-FS-P', 'DL-FT', 'FC-BD', 'FB-ITS']
num_samples = 10
x = np.arange(1, num_samples + 1)  # Number of samples (1 to 10)

# Example data for each category (replace with actual data if needed)
data = np.array([
    [50, 60, 70, 80, 90, 100, 110, 120, 130, 140],   # FS-LLA
    [30, 40, 50, 60, 70, 80, 90, 100, 110, 120],    # AI-FS-P
    [40, 50, 60, 70, 80, 90, 100, 110, 120, 130],   # DL-FT
    [20, 30, 40, 50, 60, 70, 80, 90, 100, 110],     # FC-BD
    [10, 20, 30, 40, 50, 60, 70, 80, 90, 100]       # FB-ITS
])

# Create the stacked area chart
fig, ax = plt.subplots()

# Stacked area plot
ax.stackplot(x, data, labels=categories, colors=['#A8D08D', '#8BBB79', '#6FAA65', '#558A53', '#3F6F44'])

# Y-axis label (Uncertainty Ratio (%))
ax.set_ylabel('Uncertainty Ratio(%)')

# X-axis label (Number of Samples)
ax.set_xlabel('Number of Samples')

# Set y-ticks to match the range
ax.set_yticks(np.arange(0, 401, 50))  # Adjusting based on max value
ax.set_yticklabels([f'{i}%' for i in np.arange(0, 401, 50)])

# Set x-ticks to show sample numbers
ax.set_xticks(x)
ax.set_xticklabels([str(i) for i in x])

# Add a legend at the bottom
ax.legend(loc='upper center', bbox_to_anchor=(0.5, -0.15), ncol=5)

# Set the title for the chart
plt.title('Uncertainty Ratio(%) Across Different Methods')

# Adjust layout for the legend to fit in the plot
plt.tight_layout()

# Show the plot
plt.show()


# %% [code]
import matplotlib.pyplot as plt
import numpy as np

# Data
categories = ['FS-LLA', 'AI-FS-P', 'DL-FT', 'FC-BD', 'FB-ITS']
num_samples = 10
x = np.arange(1, num_samples + 1)  # Number of samples (1 to 10)

# Example data for each category (replace with actual data if needed)
data = np.array([
    [20, 30, 40, 50, 60, 70, 80, 85, 90, 95],   # FS-LLA
    [30, 40, 45, 50, 55, 60, 65, 70, 75, 80],  # AI-FS-P
    [40, 50, 55, 60, 65, 70, 75, 80, 85, 90],  # DL-FT
    [25, 35, 45, 55, 60, 65, 70, 75, 80, 85],  # FC-BD
    [15, 25, 35, 45, 55, 65, 75, 80, 85, 90]   # FB-ITS
])

# Create the line plot
fig, ax = plt.subplots()

# Plot each category as a line plot
for i, category in enumerate(categories):
    ax.plot(x, data[i], label=category, marker='o')

# Y-axis label (Academic Performance Ratio (%))
ax.set_ylabel('Academic Performance Ratio(%)')

# X-axis label (Number of Samples)
ax.set_xlabel('Number of Samples')

# Set y-ticks and format them as percentages
ax.set_yticks(np.arange(0, 121, 20))
ax.set_yticklabels([f'{i}%' for i in np.arange(0, 121, 20)])

# Set x-ticks for sample numbers
ax.set_xticks(x)
ax.set_xticklabels([str(i) for i in x])

# Add a legend at the bottom
ax.legend(loc='upper center', bbox_to_anchor=(0.5, -0.15), ncol=5)

# Set the title for the chart
plt.title('Academic Performance Ratio (%) Across Different Methods')

# Adjust layout for the legend to fit in the plot
plt.tight_layout()

# Show the plot
plt.show()


# %% [code]


# %% [code]
