# Supplementary material for: Charting new territories: fuzzy systems in English language teaching and learning
Source: PeerJ Comput Sci. 2025 Jul 31;11:e2887. doi: 10.7717/peerj-cs.2887 (PMC12453661; doi:10.7717/peerj-cs.2887)
Supplement: Supplemental Information 1 [file peerj-cs-11-2887-s001.zip › Code_26_09_2024/fb_its_model.py.py]

{
 "cells": [
  {
   "cell_type": "code",
   "execution_count": null,
   "id": "f062d6ce-1d6a-43ac-9813-9f1d84bbc348",
   "metadata": {},
   "outputs": [],
   "source": [
    "from pgmpy.models import BayesianNetwork\n",
    "from pgmpy.factors.discrete import TabularCPD\n",
    "from pgmpy.inference import VariableElimination\n",
    "import skfuzzy as fuzz\n",
    "from skfuzzy import control as ctrl\n",
    "\n",
    "# Define the Fuzzy Logic System (as defined in the previous steps)\n",
    "\n",
    "# Fuzzification: Defining fuzzy variables\n",
    "comprehension = ctrl.Antecedent(np.arange(0, 101, 1), 'comprehension')\n",
    "pronunciation = ctrl.Antecedent(np.arange(0, 101, 1), 'pronunciation')\n",
    "grammar = ctrl.Antecedent(np.arange(0, 101, 1), 'grammar')\n",
    "vocabulary = ctrl.Antecedent(np.arange(0, 101, 1), 'vocabulary')\n",
    "proficiency = ctrl.Consequent(np.arange(0, 101, 1), 'proficiency')\n",
    "\n",
    "# Define fuzzy sets for each variable\n",
    "comprehension.automf(3)  # low, medium, high\n",
    "pronunciation.automf(3)  # low, medium, high\n",
    "grammar.automf(3)        # low, medium, high\n",
    "vocabulary.automf(3)     # low, medium, high\n",
    "proficiency.automf(3)    # low, medium, high for the result\n",
    "\n",
    "# Rule Base Creation\n",
    "rule1 = ctrl.Rule(comprehension['good'] & pronunciation['average'], proficiency['good'])\n",
    "rule2 = ctrl.Rule(grammar['poor'] & pronunciation['good'], proficiency['average'])\n",
    "rule3 = ctrl.Rule(vocabulary['poor'] & comprehension['average'], proficiency['poor'])\n",
    "rule4 = ctrl.Rule(comprehension['average'] & vocabulary['good'], proficiency['good'])\n",
    "\n",
    "# Control system creation and simulation\n",
    "proficiency_ctrl = ctrl.ControlSystem([rule1, rule2, rule3, rule4])\n",
    "proficiency_simulation = ctrl.ControlSystemSimulation(proficiency_ctrl)\n",
    "\n",
    "# Define the Bayesian Network structure\n",
    "model = BayesianNetwork([\n",
    "    ('Pronunciation_Accuracy', 'Listening_Comprehension'),\n",
    "    ('Grammar_Mastery', 'Overall_Proficiency'),\n",
    "    ('Vocabulary_Mastery', 'Overall_Proficiency'),\n",
    "    ('Listening_Comprehension', 'Overall_Proficiency')\n",
    "])\n",
    "\n",
    "# Construct the Conditional Probability Tables (CPTs)\n",
    "\n",
    "# CPT for Pronunciation_Accuracy\n",
    "cpd_pronunciation = TabularCPD(\n",
    "    variable='Pronunciation_Accuracy', variable_card=2, \n",
    "    values=[[0.7], [0.3]]  # 70% accurate pronunciation, 30% inaccurate\n",
    ")\n",
    "\n",
    "# CPT for Listening_Comprehension given Pronunciation_Accuracy\n",
    "cpd_listening = TabularCPD(\n",
    "    variable='Listening_Comprehension', variable_card=2,\n",
    "    values=[[0.9, 0.4], [0.1, 0.6]],  # High if pronunciation is good (90%)\n",
    "    evidence=['Pronunciation_Accuracy'], evidence_card=[2]\n",
    ")\n",
    "\n",
    "# CPT for Grammar_Mastery\n",
    "cpd_grammar = TabularCPD(\n",
    "    variable='Grammar_Mastery', variable_card=2,\n",
    "    values=[[0.8], [0.2]]  # 80% grammar mastery\n",
    ")\n",
    "\n",
    "# CPT for Vocabulary_Mastery\n",
    "cpd_vocabulary = TabularCPD(\n",
    "    variable='Vocabulary_Mastery', variable_card=2,\n",
    "    values=[[0.75], [0.25]]  # 75% vocabulary mastery\n",
    ")\n",
    "\n",
    "# CPT for Overall_Proficiency given Grammar, Vocabulary, and Listening Comprehension\n",
    "cpd_proficiency = TabularCPD(\n",
    "    variable='Overall_Proficiency', variable_card=2,\n",
    "    values=[\n",
    "        [0.95, 0.8, 0.6, 0.3, 0.7, 0.5, 0.2, 0.1],  # High proficiency probabilities\n",
    "        [0.05, 0.2, 0.4, 0.7, 0.3, 0.5, 0.8, 0.9]   # Low proficiency probabilities\n",
    "    ],\n",
    "    evidence=['Grammar_Mastery', 'Vocabulary_Mastery', 'Listening_Comprehension'],\n",
    "    evidence_card=[2, 2, 2]  # Each variable has 2 possible values (e.g., mastered or not)\n",
    ")\n",
    "\n",
    "# Add all CPDs to the model\n",
    "model.add_cpds(cpd_pronunciation, cpd_listening, cpd_grammar, cpd_vocabulary, cpd_proficiency)\n",
    "\n",
    "# Validate the model\n",
    "assert model.check_model(), \"The Bayesian Network model is not valid.\"\n",
    "\n",
    "# Perform inference using Variable Elimination\n",
    "inference = VariableElimination(model)\n",
    "\n",
    "### Function to integrate Fuzzy Logic and Bayesian Network and provide feedback\n",
    "\n",
    "def fuzzy_bayesian_integration(student_row):\n",
    "    # Step 1: Fuzzy Logic Evaluation\n",
    "    proficiency_simulation.input['comprehension'] = student_row['Comprehension_Score_Post']\n",
    "    proficiency_simulation.input['pronunciation'] = student_row['Pronunciation_Score_Post']\n",
    "    proficiency_simulation.input['grammar'] = student_row['Grammar_Score_Post']\n",
    "    proficiency_simulation.input['vocabulary'] = student_row['Vocabulary_Score_Post']\n",
    "    proficiency_simulation.compute()\n",
    "    \n",
    "    fuzzy_proficiency = proficiency_simulation.output['proficiency']  # Fuzzy proficiency output\n",
    "    \n",
    "    # Step 2: Bayesian Network Update based on Fuzzy output\n",
    "    grammar_mastery = 1 if student_row['Grammar_Score_Post'] > 70 else 0\n",
    "    vocabulary_mastery = 1 if student_row['Vocabulary_Score_Post'] > 70 else 0\n",
    "    listening_comprehension = 1 if fuzzy_proficiency > 70 else 0  # Use fuzzy output to decide\n",
    "    \n",
    "    # Bayesian inference: Update based on evidence\n",
    "    result = inference.query(variables=['Overall_Proficiency'], \n",
    "                             evidence={\n",
    "                                 'Grammar_Mastery': grammar_mastery, \n",
    "                                 'Vocabulary_Mastery': vocabulary_mastery, \n",
    "                                 'Listening_Comprehension': listening_comprehension\n",
    "                             })\n",
    "    \n",
    "    # Step 3: Provide Adaptive Feedback based on the updated results\n",
    "    proficiency_prob = result.values[0]  # Probability of being proficient\n",
    "    \n",
    "    if proficiency_prob > 0.8:\n",
    "        feedback = \"Excellent! Keep up the good work on all areas.\"\n",
    "    elif 0.6 < proficiency_prob <= 0.8:\n",
    "        feedback = \"Good progress! Focus a bit more on grammar and vocabulary exercises.\"\n",
    "    else:\n",
    "        feedback = \"Needs improvement. Work on grammar and vocabulary. Try additional exercises.\"\n",
    "    \n",
    "    return feedback\n"
   ]
  }
 ],
 "metadata": {
  "kernelspec": {
   "display_name": "Python 3 (ipykernel)",
   "language": "python",
   "name": "python3"
  },
  "language_info": {
   "codemirror_mode": {
    "name": "ipython",
    "version": 3
   },
   "file_extension": ".py",
   "mimetype": "text/x-python",
   "name": "python",
   "nbconvert_exporter": "python",
   "pygments_lexer": "ipython3",
   "version": "3.11.7"
  }
 },
 "nbformat": 4,
 "nbformat_minor": 5
}
