# Supplementary material for: Charting new territories: fuzzy systems in English language teaching and learning
Source: PeerJ Comput Sci. 2025 Jul 31;11:e2887. doi: 10.7717/peerj-cs.2887 (PMC12453661; doi:10.7717/peerj-cs.2887)
Supplement: Supplemental Information 1 [file peerj-cs-11-2887-s001.zip › Code_26_09_2024/Student_data_with_fuzzy_proficiency.csv]

Student_ID	Learning_Style	Proficiency_Level	Comprehension_Score_Pre	Pronunciation_Score_Pre	Grammar_Score_Pre	Vocabulary_Score_Pre	Comprehension_Score_Post	Pronunciation_Score_Post	Grammar_Score_Post	Vocabulary_Score_Post	Teacher_Feedback	Student_Feedback	Proficiency_Fuzzy
1	Kinesthetic	Advanced	67	75	85	51	89	73	95	89	Positive	Satisfied	80.91780821917814
2	Reading/Writing	Intermediate	67	58	69	90	64	90	85	76	Negative	Unsatisfied	80.73873873873877
3	Visual	Intermediate	83	65	77	62	71	78	67	64	Neutral	Satisfied	79.78481012658227
4	Kinesthetic	Intermediate	83	42	77	54	75	75	87	88	Positive	Neutral	80.55555555555556
5	Kinesthetic	Intermediate	59	58	84	67	85	64	87	63	Positive	Unsatisfied	82.17948717948723
6	Reading/Writing	Intermediate	69	59	90	73	85	94	96	69	Neutral	Unsatisfied	78.52941176470583
7	Visual	Intermediate	50	71	93	41	80	71	95	76	Neutral	Satisfied	81.2629107981221
8	Visual	Advanced	97	46	47	71	98	84	86	69	Neutral	Neutral	78.74603174603172
9	Kinesthetic	Advanced	94	91	66	62	95	80	76	76	Negative	Satisfied	79.58333333333327
10	Auditory	Intermediate	67	80	66	61	92	95	68	79	Negative	Unsatisfied	76.94202898550722
11	Kinesthetic	Advanced	64	72	73	90	89	82	92	83	Positive	Satisfied	79.17073170731709
12	Kinesthetic	Beginner	78	79	60	64	96	75	79	64	Neutral	Satisfied	80.55555555555556
13	Kinesthetic	Intermediate	72	78	69	97	82	98	72	93	Positive	Neutral	79.17073170731709
14	Kinesthetic	Beginner	40	57	72	61	69	98	87	65	Positive	Neutral	78.52941176470583
15	Reading/Writing	Beginner	96	79	67	97	64	73	88	61	Positive	Unsatisfied	78.31007751937989
16	Visual	Intermediate	66	40	86	97	95	90	72	72	Positive	Satisfied	77.4074074074074
17	Reading/Writing	Advanced	96	50	72	61	93	64	94	70	Neutral	Satisfied	82.31250000000004
18	Reading/Writing	Beginner	91	67	44	88	90	94	65	82	Positive	Satisfied	77.4074074074074
19	Reading/Writing	Intermediate	52	96	99	91	69	82	77	75	Neutral	Unsatisfied	80.55555555555556
20	Kinesthetic	Beginner	80	64	87	81	78	88	64	90	Neutral	Unsatisfied	79.98290598290602
21	Auditory	Beginner	42	89	58	45	91	70	84	70	Negative	Neutral	81.42857142857139
22	Visual	Beginner	78	62	43	54	60	77	61	75	Neutral	Neutral	80.55555555555556
23	Auditory	Beginner	45	70	74	93	64	71	69	67	Negative	Neutral	78.95983935742974
24	Reading/Writing	Advanced	47	69	88	82	63	68	89	63	Neutral	Satisfied	78.08812260536403
25	Reading/Writing	Beginner	66	81	56	99	75	69	64	99	Neutral	Satisfied	80.55555555555556
26	Auditory	Beginner	48	74	83	76	83	76	92	63	Neutral	Neutral	80.36842105263152
27	Auditory	Beginner	76	46	67	72	75	97	60	84	Negative	Satisfied	80.55555555555556
28	Auditory	Advanced	72	99	69	47	61	66	77	62	Negative	Neutral	77.8636363636363
29	Reading/Writing	Beginner	90	55	68	92	87	72	91	91	Positive	Unsatisfied	81.09259259259261
30	Reading/Writing	Beginner	81	65	85	99	91	99	70	62	Negative	Neutral	77.1758241758242
31	Visual	Advanced	83	87	92	83	86	68	80	86	Negative	Unsatisfied	81.74509803921566
32	Visual	Advanced	63	96	45	83	79	86	85	88	Negative	Satisfied	79.78481012658227
33	Reading/Writing	Advanced	54	91	74	44	83	61	84	91	Negative	Neutral	81.89552238805969
34	Auditory	Beginner	98	99	99	78	71	64	81	78	Positive	Satisfied	81.09259259259261
35	Auditory	Advanced	93	88	80	43	94	88	86	80	Negative	Unsatisfied	77.8636363636363
36	Visual	Advanced	71	41	76	45	92	96	72	64	Neutral	Unsatisfied	76.94202898550722
37	Reading/Writing	Beginner	71	40	63	84	92	97	92	77	Neutral	Unsatisfied	76.94202898550722
38	Visual	Advanced	63	87	68	71	96	78	93	87	Negative	Satisfied	79.98290598290602
39	Visual	Beginner	80	51	88	91	71	67	94	81	Negative	Satisfied	81.2629107981221
40	Kinesthetic	Intermediate	91	44	85	69	62	60	60	80	Neutral	Satisfied	81.42857142857139
41	Kinesthetic	Advanced	88	76	92	86	60	81	80	65	Neutral	Satisfied	78.52941176470583
42	Kinesthetic	Intermediate	88	71	70	74	92	76	65	60	Positive	Unsatisfied	80.36842105263152
43	Auditory	Beginner	97	98	74	94	99	66	87	64	Neutral	Unsatisfied	82.04040404040407
44	Reading/Writing	Advanced	91	94	99	79	69	84	76	71	Neutral	Neutral	79.78481012658227
45	Reading/Writing	Beginner	51	48	72	91	88	63	64	85	Negative	Neutral	82.4391534391535
46	Reading/Writing	Intermediate	78	80	91	55	72	95	90	93	Neutral	Satisfied	81.09259259259261
47	Reading/Writing	Beginner	41	74	60	52	71	65	64	73	Positive	Unsatisfied	80.1774891774891
48	Kinesthetic	Advanced	42	58	71	89	90	90	97	85	Neutral	Unsatisfied	77.4074074074074
49	Auditory	Advanced	88	87	62	99	61	78	62	86	Negative	Unsatisfied	82.31250000000004
50	Auditory	Intermediate	76	55	72	81	94	98	82	68	Negative	Neutral	76.46808510638292
51	Kinesthetic	Beginner	88	42	42	69	82	86	96	85	Neutral	Neutral	79.17073170731709
52	Auditory	Advanced	95	59	57	58	76	69	96	81	Negative	Unsatisfied	80.73873873873877
53	Kinesthetic	Intermediate	56	63	64	56	85	85	69	89	Positive	Unsatisfied	78.52941176470583
54	Reading/Writing	Advanced	98	93	81	95	67	78	69	76	Positive	Unsatisfied	80.73873873873877
55	Kinesthetic	Advanced	88	95	70	58	88	98	78	85	Neutral	Neutral	77.8636363636363
56	Reading/Writing	Beginner	41	72	93	67	85	62	76	95	Neutral	Unsatisfied	82.17948717948723
57	Reading/Writing	Advanced	41	63	97	97	69	72	80	60	Neutral	Unsatisfied	79.3786008230452
58	Visual	Beginner	67	91	42	94	85	87	73	67	Negative	Satisfied	78.52941176470583
59	Kinesthetic	Advanced	93	50	79	65	93	79	68	94	Positive	Satisfied	79.78481012658227
60	Visual	Intermediate	62	88	85	76	66	87	60	74	Positive	Neutral	80.36842105263152
61	Kinesthetic	Advanced	76	47	63	65	63	67	72	81	Negative	Unsatisfied	81.5893719806763
62	Kinesthetic	Beginner	71	75	89	92	70	98	63	73	Positive	Unsatisfied	80.1774891774891
63	Visual	Beginner	72	77	71	62	88	60	60	85	Neutral	Satisfied	82.55913978494615
64	Visual	Intermediate	40	79	86	48	95	62	99	87	Neutral	Neutral	82.55913978494615
65	Kinesthetic	Advanced	58	59	61	51	84	72	91	82	Neutral	Satisfied	81.09259259259261
66	Auditory	Advanced	41	74	62	92	80	87	93	73	Positive	Satisfied	79.58333333333327
67	Reading/Writing	Intermediate	92	87	41	40	95	84	87	83	Neutral	Satisfied	78.74603174603172
68	Visual	Advanced	83	64	66	97	69	92	90	61	Negative	Satisfied	77.63670411985017
69	Reading/Writing	Advanced	65	74	81	97	96	97	67	85	Negative	Unsatisfied	75.98611111111107
70	Auditory	Beginner	71	64	41	40	68	65	98	73	Positive	Unsatisfied	80.1774891774891
71	Auditory	Advanced	45	68	65	86	83	91	85	66	Negative	Satisfied	78.74603174603172
72	Auditory	Advanced	71	57	56	73	94	80	93	62	Negative	Neutral	79.58333333333327
73	Visual	Intermediate	94	85	79	71	94	75	62	82	Positive	Neutral	80.55555555555556
74	Auditory	Intermediate	43	57	72	93	95	80	71	77	Neutral	Neutral	79.58333333333327
75	Visual	Beginner	94	41	48	87	77	70	60	97	Neutral	Neutral	80.91780821917814
76	Auditory	Advanced	50	93	82	64	98	96	64	94	Neutral	Satisfied	75.98611111111107
77	Reading/Writing	Advanced	95	74	93	79	91	95	89	74	Positive	Unsatisfied	77.1758241758242
78	Reading/Writing	Advanced	98	55	87	84	83	94	89	84	Negative	Neutral	78.95983935742974
79	Kinesthetic	Beginner	56	80	78	92	82	78	76	96	Neutral	Satisfied	79.98290598290602
80	Reading/Writing	Beginner	77	75	68	40	91	79	82	87	Neutral	Neutral	79.78481012658227
81	Kinesthetic	Intermediate	63	72	81	55	96	77	74	69	Positive	Neutral	80.1774891774891
82	Reading/Writing	Beginner	44	43	94	78	71	73	96	98	Neutral	Satisfied	81.2629107981221
83	Visual	Advanced	91	72	65	44	72	74	80	76	Positive	Unsatisfied	80.73873873873877
84	Reading/Writing	Advanced	73	53	74	61	82	90	73	98	Negative	Unsatisfied	79.17073170731709
85	Kinesthetic	Beginner	45	60	89	68	84	60	61	81	Positive	Satisfied	82.04040404040407
86	Kinesthetic	Advanced	61	87	64	94	94	62	70	85	Positive	Unsatisfied	82.55913978494615
87	Auditory	Advanced	50	59	63	42	89	75	98	84	Positive	Satisfied	80.55555555555556
88	Visual	Beginner	87	95	52	51	76	82	97	76	Positive	Satisfied	80.36842105263152
89	Reading/Writing	Beginner	55	47	99	65	79	70	93	72	Negative	Satisfied	81.2629107981221
90	Auditory	Advanced	72	46	97	55	84	71	97	79	Negative	Unsatisfied	81.2629107981221
91	Reading/Writing	Advanced	48	42	46	90	81	69	93	84	Neutral	Satisfied	81.5893719806763
92	Reading/Writing	Advanced	99	56	96	76	72	91	77	63	Negative	Neutral	78.08812260536403
93	Auditory	Intermediate	98	72	75	61	78	75	89	69	Negative	Unsatisfied	80.55555555555556
94	Auditory	Intermediate	45	87	84	96	95	67	74	62	Neutral	Unsatisfied	81.89552238805969
95	Auditory	Intermediate	55	51	59	68	71	97	86	77	Negative	Unsatisfied	80.91780821917814
96	Auditory	Beginner	68	98	40	53	78	71	93	95	Positive	Unsatisfied	81.09259259259261
97	Auditory	Intermediate	42	90	47	67	71	83	97	81	Positive	Neutral	81.2629107981221
98	Reading/Writing	Beginner	59	61	85	44	68	87	92	93	Neutral	Unsatisfied	81.74509803921566
99	Auditory	Beginner	99	94	55	86	66	67	83	67	Neutral	Unsatisfied	78.95983935742974
100	Visual	Intermediate	98	61	53	88	87	87	74	99	Neutral	Satisfied	78.08812260536403
